# Supplementary material for: Diethyl 2,2′-(1,4-phenyl­enedi­oxy)­diacetate
Source: Acta Crystallogr Sect E Struct Rep Online. 2012 Jul 10;68(Pt 8):o2422. doi: 10.1107/S1600536812030747 (PMC3414340; doi:10.1107/S1600536812030747)
Supplement: Supplementary file 2 [file e-68-o2422-Isup3.hkl]

#
# h,k,l, Fc-squared, Fo-squared, sigma(Fo-squared) and status flag
#
data_I
_shelx_title ' 10jh371 in P 21/n           New: P21/c'
_shelx_refln_list_code          4
_shelx_F_calc_maximum       98.85
_exptl_crystal_F_000       300.00
_reflns_d_resolution_high  0.7712
 
loop_
 _symmetry_equiv_pos_as_xyz
 'x, y, z'
 '-x, y+1/2, -z+1/2'
 '-x, -y, -z'
 'x, -y-1/2, z-1/2'
 
_cell_length_a     4.9254
_cell_length_b     9.7194
_cell_length_c    14.9170
_cell_angle_alpha  90.000
_cell_angle_beta  108.313
_cell_angle_gamma  90.000
 
_shelx_F_squared_multiplier     1.000
 
loop_
 _refln_index_h
 _refln_index_k
 _refln_index_l
 _refln_F_squared_calc
 _refln_F_squared_meas
 _refln_F_squared_sigma
 _refln_observed_status
   1   0   0       22.33       27.25      0.61 o
   2   0   0        1.12        1.62      0.30 o
   3   0   0     1305.21     1318.73     30.33 o
   4   0   0      195.05      197.88      5.61 o
   5   0   0       73.22       68.76      2.88 o
   6   0   0      124.69      132.96      8.19 o
   1   1   0      242.30      238.70      2.79 o
   2   1   0        0.06        0.05      0.14 o
   3   1   0       37.28       37.75      1.57 o
   4   1   0       31.92       32.42      1.29 o
   5   1   0        6.08        8.75      2.02 o
   6   1   0        4.67        3.82      0.88 o
   0   2   0       88.71       93.92      1.84 o
   1   2   0     9772.17     8863.59    191.74 o
   2   2   0     1158.28     1184.66     16.73 o
   3   2   0       66.14       66.79      1.44 o
   4   2   0      318.28      316.82     17.32 o
   5   2   0       11.60       11.64      1.74 o
   1   3   0        0.00        0.18      0.09 o
   2   3   0       11.12       13.39      0.37 o
   3   3   0       28.42       24.30      0.68 o
   4   3   0       13.11       16.97      1.39 o
   5   3   0       46.03       53.35      2.03 o
   0   4   0        0.97        0.76      0.15 o
   1   4   0      845.40      893.02     32.13 o
   2   4   0     2609.40     2668.98     37.17 o
   3   4   0      172.23      176.79      3.07 o
   4   4   0       77.54       73.37      2.78 o
   5   4   0      129.77      139.97      5.86 o
   1   5   0      137.80      140.22      4.10 o
   2   5   0       14.82       10.64      0.41 o
   3   5   0      124.78      127.81      3.54 o
   4   5   0       37.75       29.53      3.41 o
   5   5   0        0.17       -0.23      0.94 o
   0   6   0      945.60     1004.55     18.60 o
   1   6   0       57.55       61.48      1.08 o
   2   6   0       55.97       55.82      2.38 o
   3   6   0      197.12      209.79      7.76 o
   4   6   0       73.14       80.03      7.51 o
   5   6   0       11.06       17.80      2.38 o
   1   7   0        0.05       -0.15      0.15 o
   2   7   0       12.58       12.94      0.40 o
   3   7   0       53.44       45.44      1.94 o
   4   7   0      119.37      104.30      5.76 o
   5   7   0        1.27        7.79      1.77 o
   0   8   0       71.67       65.66      3.72 o
   1   8   0      104.28      101.32      2.33 o
   2   8   0        0.32       -0.18      0.18 o
   3   8   0       12.80       20.88      2.07 o
   4   8   0      160.83      141.76      7.94 o
   1   9   0       41.48       42.97      1.26 o
   2   9   0       73.76       68.96      2.58 o
   3   9   0       21.88       19.31      1.97 o
   4   9   0        8.46        6.22      1.57 o
   0  10   0        5.69        5.36      0.81 o
   1  10   0       14.43       14.66      0.66 o
   2  10   0       34.19       33.77      1.82 o
   3  10   0       13.43       12.59      1.77 o
   1  11   0       72.13       69.77      2.63 o
   2  11   0        8.62        8.34      0.91 o
   0  12   0       77.42       69.11      4.90 o
   1  12   0        5.27        5.16      0.81 o
  -6   1   1       12.06       15.21      5.54 o
  -5   1   1        0.18        0.02      0.66 o
  -4   1   1       17.75       18.42      1.62 o
  -3   1   1       34.99       27.78      1.97 o
  -2   1   1       34.98       35.89      1.52 o
  -1   1   1      238.60      211.82      2.36 o
   0   1   1      531.34      535.44      9.66 o
   1   1   1     1304.53     1316.14     27.20 o
   2   1   1       84.18       96.48      2.81 o
   3   1   1      363.02      387.64      6.10 o
   4   1   1       82.21       89.51      2.11 o
   5   1   1        6.14        2.82      1.72 o
  -6   2   1        0.26       -0.63      0.63 o
  -5   2   1       51.64       60.38      4.04 o
  -4   2   1       29.42       30.73      1.79 o
  -3   2   1       54.99       53.63      1.04 o
  -2   2   1      432.21      452.30      5.92 o
  -1   2   1     7901.06     7345.14    128.74 o
   0   2   1       99.72       90.52      1.57 o
   1   2   1     2793.66     2830.20     97.95 o
   2   2   1      415.19      451.32     18.28 o
   3   2   1      213.33      230.70      5.79 o
   4   2   1       14.29       17.03      1.47 o
   5   2   1      116.84      117.37      8.57 o
  -5   3   1       56.69       54.31      2.07 o
  -4   3   1       42.36       40.30      1.26 o
  -3   3   1        9.77       13.45      1.19 o
  -2   3   1      229.56      240.49      3.76 o
  -1   3   1      449.06      460.68     12.44 o
   0   3   1        0.06        0.76      0.07 o
   1   3   1       78.86       89.25      7.89 o
   2   3   1      311.32      308.71      4.29 o
   3   3   1       15.28       16.14      0.78 o
   4   3   1       30.15       26.39      1.82 o
   5   3   1      112.91      109.85      3.25 o
  -5   4   1        6.10        4.70      0.78 o
  -4   4   1        2.67        1.65      0.88 o
  -3   4   1       15.31       12.47      0.99 o
  -2   4   1     1993.33     2001.33     35.21 o
  -1   4   1      133.55      142.87      6.83 o
   0   4   1        3.64        3.19      0.14 o
   1   4   1     1399.66     1508.02     45.70 o
   2   4   1        3.89        3.78      0.30 o
   3   4   1        4.87        5.62      0.68 o
   4   4   1       49.11       38.51      5.46 o
   5   4   1        5.24        4.02      1.47 o
  -5   5   1       25.25       24.63      1.73 o
  -4   5   1       40.78       37.73      1.79 o
  -3   5   1        2.37        1.90      0.61 o
  -2   5   1       41.63       36.27      0.78 o
  -1   5   1      176.26      180.02      4.22 o
   0   5   1        1.66        1.65      0.18 o
   1   5   1        1.57        1.52      0.10 o
   2   5   1        3.86        1.62      0.88 o
   3   5   1      224.27      252.03      4.27 o
   4   5   1        0.49       -0.45      0.45 o
   5   5   1       28.70       32.74      1.68 o
  -5   6   1        0.17        0.96      0.96 o
  -4   6   1       11.68       12.44      1.12 o
  -3   6   1      629.98      680.94     28.74 o
  -2   6   1        1.91        0.20      0.40 o
  -1   6   1       10.52        9.25      0.34 o
   0   6   1      380.99      425.46      6.28 o
   1   6   1      129.13      138.54      9.58 o
   2   6   1      115.68      119.85      2.00 o
   3   6   1      134.78      118.51      3.05 o
   4   6   1        3.35        3.71      2.15 o
   5   6   1       19.46       24.32      2.48 o
  -5   7   1       16.54       17.14      2.48 o
  -4   7   1        3.79        1.52      1.37 o
  -3   7   1      173.52      146.80     10.39 o
  -2   7   1        4.50        5.11      0.30 o
  -1   7   1       12.99       16.42      0.40 o
   0   7   1       80.01       78.95      1.69 o
   1   7   1       21.27       17.04      0.46 o
   2   7   1        1.50        0.78      0.53 o
   3   7   1        0.13        0.54      0.94 o
   4   7   1       33.61       27.30      2.83 o
  -4   8   1      305.02      310.12     15.42 o
  -2   8   1       51.62       50.35      1.42 o
  -1   8   1      409.88      434.85      8.45 o
   0   8   1       42.52       48.17      1.01 o
   1   8   1       41.74       40.75      0.96 o
   2   8   1       56.18       44.33      2.93 o
   3   8   1        7.57        8.54      1.47 o
   4   8   1       34.61       45.45      3.64 o
  -4   9   1        0.45        3.54      1.47 o
  -3   9   1        6.48        1.92      0.91 o
  -2   9   1       84.16       77.91      2.12 o
  -1   9   1        0.18        2.53      0.51 o
   0   9   1        0.12        2.07      0.56 o
   1   9   1        1.05        1.42      0.15 o
   2   9   1        3.88        3.24      0.56 o
   3   9   1        8.32        9.86      1.52 o
   4   9   1        0.34        2.63      1.37 o
  -3  10   1       19.04       16.28      1.92 o
  -2  10   1       89.54       92.22      3.44 o
  -1  10   1       51.28       45.55      1.42 o
   0  10   1      117.46      126.80      3.59 o
   1  10   1       23.16       23.66      1.37 o
   2  10   1        4.44        3.99      0.71 o
   3  10   1       17.60       12.69      2.07 o
  -3  11   1        3.85        4.20      1.42 o
  -2  11   1       12.84       14.71      1.21 o
  -1  11   1       65.27       64.92      2.58 o
   0  11   1        3.45        4.35      0.46 o
   1  11   1        5.20        5.16      0.81 o
   2  11   1       35.33       32.46      1.92 o
  -1  12   1        4.89        4.95      0.71 o
   0  12   1      134.37      133.47      5.01 o
   1  12   1       41.37       41.66      2.17 o
  -6   0   2        5.73        8.39      1.16 o
  -5   0   2       21.95       24.22      1.67 o
  -4   0   2       28.62       29.17      1.57 o
  -3   0   2       42.99       43.18      1.72 o
  -2   0   2      827.05      825.85     13.70 o
  -1   0   2     1370.45     1350.68     21.03 o
   0   0   2       83.32       88.17      2.07 o
   2   0   2      616.41      645.16     12.29 o
   3   0   2        1.90        1.01      0.46 o
   4   0   2        2.18       -0.40      0.71 o
   5   0   2       13.67       20.17      1.52 o
  -6   1   2       26.18       26.81      6.55 o
  -5   1   2        1.81        5.58      0.68 o
  -4   1   2       79.23       75.78      5.28 o
  -3   1   2      147.47      152.31      2.74 o
  -2   1   2        0.00        0.08      0.18 o
   1   1   2     3112.63     2956.91     34.34 o
   2   1   2      159.46      167.52      6.09 o
   3   1   2      203.75      202.17      3.82 o
   4   1   2      188.99      192.68      3.79 o
   5   1   2        2.33        1.77      0.76 o
  -6   2   2        3.96        3.18      1.57 o
  -5   2   2        1.15        4.32      0.72 o
  -4   2   2       42.35       43.78      1.11 o
  -3   2   2      213.93      220.52      3.33 o
  -2   2   2      566.00      565.06      7.65 o
  -1   2   2       76.36       81.81      1.82 o
   0   2   2      359.33      404.93      4.91 o
   1   2   2      954.43      946.53     27.43 o
   2   2   2        0.42        2.47      0.24 o
   3   2   2       23.57       25.33      1.47 o
   4   2   2       17.15       15.72      0.80 o
   5   2   2       17.47       17.94      4.70 o
  -6   3   2        0.15        0.90      2.45 o
  -5   3   2        5.41        6.26      1.72 o
  -4   3   2        0.77        1.45      1.42 o
  -3   3   2       18.22       20.82      0.81 o
  -2   3   2      431.00      449.84     11.55 o
  -1   3   2     1573.74     1571.47     25.73 o
   0   3   2      104.88      101.28      1.24 o
   1   3   2       64.01       80.58      2.22 o
   2   3   2     2605.30     2739.75     40.80 o
   3   3   2        0.94        1.85      0.78 o
   4   3   2        1.57        1.49      1.37 o
   5   3   2        9.16       15.85      1.90 o
  -5   4   2        2.61        0.72      1.04 o
  -4   4   2       13.43       15.21      4.04 o
  -3   4   2      454.38      467.68      8.10 o
  -2   4   2      350.80      357.00      8.54 o
  -1   4   2      357.33      369.91     14.21 o
   0   4   2      752.63      783.66      9.38 o
   1   4   2        2.96        0.31      0.48 o
   2   4   2      118.27      111.35      1.99 o
   3   4   2        1.42        2.64      0.86 o
   4   4   2      121.25      123.95      5.86 o
   5   4   2        1.62        1.09      0.70 o
  -5   5   2       28.32       32.98      7.38 o
  -4   5   2       55.10       64.58      6.29 o
  -3   5   2        3.18        4.62      0.37 o
  -2   5   2      808.60      873.69     38.17 o
  -1   5   2       40.64       45.19      1.42 o
   0   5   2       44.89       53.21      0.84 o
   1   5   2      380.16      426.79     23.33 o
   2   5   2       27.79       35.44      1.47 o
   3   5   2      175.39      164.58      3.41 o
   4   5   2       21.95       17.23      1.02 o
   5   5   2        0.33        1.82      1.97 o
  -5   6   2       34.99       35.29      3.34 o
  -4   6   2       58.01       60.32      2.30 o
  -3   6   2     1149.92     1201.77     40.12 o
  -2   6   2      452.53      463.28     20.45 o
  -1   6   2      284.31      292.59      4.97 o
   0   6   2       15.06       22.79      1.49 o
   1   6   2        0.51        0.40      0.28 o
   2   6   2       13.67       12.70      0.71 o
   3   6   2      512.06      492.12     10.28 o
   4   6   2        3.20        2.94      1.82 o
   5   6   2        1.73        3.34      0.91 o
  -5   7   2        4.96        9.86      1.62 o
  -4   7   2       17.97       19.16      2.02 o
  -3   7   2       36.28       34.18      2.12 o
  -2   7   2       11.25        9.13      0.71 o
  -1   7   2        6.27        4.77      0.22 o
   0   7   2       90.88      103.13      1.97 o
   1   7   2       18.20       18.15      1.01 o
   2   7   2        0.48        0.37      0.48 o
   3   7   2       18.29       16.67      1.16 o
   4   7   2       68.87       65.42      3.03 o
  -4   8   2       72.33       62.94      4.50 o
  -3   8   2       39.81       43.93      2.93 o
  -2   8   2      159.23      148.94      4.35 o
  -1   8   2        6.01        5.11      0.73 o
   0   8   2       12.33       13.81      1.21 o
   1   8   2        0.36       -0.05      0.40 o
   2   8   2      171.86      155.39      3.68 o
   3   8   2        0.03       -0.91      1.01 o
   4   8   2       48.38       50.05      3.44 o
  -4   9   2       86.51       78.06      5.46 o
  -3   9   2        0.03       -0.46      0.76 o
  -2   9   2       15.76       17.29      0.76 o
  -1   9   2        3.34        4.25      0.46 o
   0   9   2       21.69       18.25      0.76 o
   1   9   2       14.80       17.39      1.11 o
   2   9   2        1.76        0.96      0.46 o
   3   9   2       14.03       16.99      1.87 o
  -3  10   2       67.55       78.01      4.90 o
  -2  10   2       32.22       32.31      1.21 o
  -1  10   2      304.78      307.54      7.99 o
   0  10   2       29.40       29.98      1.11 o
   1  10   2      142.91      139.44      4.15 o
   2  10   2        0.01        0.86      0.51 o
   3  10   2        0.46        5.36      1.42 o
  -3  11   2        5.10        7.48      1.47 o
  -2  11   2        0.58       -0.66      0.66 o
  -1  11   2        3.98        1.92      0.46 o
   0  11   2        0.00        0.00      0.40 o
   1  11   2        0.41        3.44      0.71 o
   2  11   2        0.04       -0.30      0.61 o
  -1  12   2        0.08       -0.96      0.96 o
   0  12   2       57.16       62.29      2.73 o
   1  12   2       22.68       24.47      1.67 o
  -6   1   3        7.32        9.81      2.12 o
  -5   1   3        1.21        2.37      2.30 o
  -4   1   3       15.95       23.67      3.24 o
  -3   1   3       69.41       72.42      1.68 o
  -2   1   3       74.25       68.15      2.83 o
  -1   1   3      243.69      227.34      4.15 o
   0   1   3     3449.67     3123.34     42.88 o
   1   1   3      619.82      623.98      9.10 o
   2   1   3      107.37      108.01      3.87 o
   3   1   3      479.34      467.79     10.82 o
   4   1   3       85.64       85.63      2.13 o
   5   1   3        0.82       -0.74      1.09 o
  -6   2   3        7.70        6.93      1.52 o
  -5   2   3      223.42      237.58     10.47 o
  -4   2   3       42.07       44.30      1.55 o
  -3   2   3       10.19       10.49      0.91 o
  -2   2   3      133.87      122.82      3.06 o
  -1   2   3      252.13      239.11      3.99 o
   0   2   3      157.52      160.23      5.74 o
   1   2   3     1269.06     1263.06     16.24 o
   2   2   3       93.17       72.54      5.23 o
   3   2   3        1.51        2.64      0.32 o
   4   2   3        2.24        0.91      0.42 o
   5   2   3        3.38        4.31      1.21 o
  -6   3   3        0.00        1.47      1.47 o
  -5   3   3       43.82       48.30      2.60 o
  -4   3   3        0.36        2.38      0.66 o
  -3   3   3        6.35        6.42      0.56 o
  -2   3   3        3.26        2.83      0.14 o
  -1   3   3     2112.73     2009.62     34.33 o
   0   3   3       12.48        8.26      0.21 o
   1   3   3      241.61      268.87      3.42 o
   2   3   3      343.98      336.04      5.22 o
   3   3   3        0.02        0.53      0.66 o
   4   3   3        3.67        4.19      0.65 o
   5   3   3       89.13       80.62     11.07 o
  -5   4   3        0.69        2.43      1.14 o
  -4   4   3      728.85      750.25     18.66 o
  -3   4   3        2.97        1.91      0.88 o
  -2   4   3        3.48        2.14      0.78 o
  -1   4   3      205.94      221.90      5.43 o
   0   4   3      105.83      102.40      3.41 o
   1   4   3       72.00       63.84      2.88 o
   2   4   3      450.18      425.67     17.27 o
   3   4   3       12.41       12.55      0.67 o
   4   4   3       12.18        8.17      0.81 o
   5   4   3       11.00       12.67      1.09 o
  -5   5   3        7.66       10.26      1.62 o
  -4   5   3        9.48       10.58      0.72 o
  -3   5   3       18.74       19.87      2.10 o
  -2   5   3      545.28      555.31     31.88 o
  -1   5   3       30.53       29.57      3.59 o
   0   5   3      151.55      161.48      3.89 o
   1   5   3     1056.61     1111.14     44.11 o
   2   5   3        7.68       12.79      0.48 o
   3   5   3        3.99        7.58      3.13 o
   4   5   3       80.49       76.24      2.36 o
   5   5   3        7.44        7.62      1.77 o
  -5   6   3        1.74        2.43      1.11 o
  -4   6   3       18.53       18.85      3.56 o
  -3   6   3      534.20      559.74     33.29 o
  -2   6   3        0.31        0.68      0.23 o
  -1   6   3       42.55       40.76      3.51 o
   0   6   3       62.10       60.79      2.33 o
   1   6   3       16.72       16.89      0.71 o
   2   6   3       12.32       11.48      0.91 o
   3   6   3       21.56       22.47      2.33 o
   4   6   3        2.14        9.86      1.11 o
  -5   7   3        2.87        5.36      1.52 o
  -4   7   3       15.41        3.89      1.16 o
  -3   7   3      339.51      335.19      8.44 o
  -2   7   3        0.63        1.11      0.19 o
  -1   7   3        9.08        9.53      1.11 o
   0   7   3      737.49      821.15     26.09 o
   1   7   3        0.02        1.82      0.46 o
   2   7   3        0.74        2.38      0.61 o
   3   7   3       52.94       36.72      4.78 o
   4   7   3        0.39       -0.61      0.61 o
  -4   8   3      128.55      110.62      6.32 o
  -3   8   3       13.93       16.43      1.87 o
  -2   8   3      989.37      974.38     22.65 o
  -1   8   3       28.36       29.51      0.96 o
   0   8   3        6.54        6.77      0.81 o
   1   8   3       56.42       59.10      2.17 o
   2   8   3      138.88      117.39      5.31 o
   3   8   3        0.86        0.05      0.66 o
   4   8   3       19.83       20.02      2.22 o
  -4   9   3      108.78      109.86      6.93 o
  -3   9   3        3.65        3.84      1.06 o
  -2   9   3        2.87        2.17      0.40 o
  -1   9   3       49.54       51.01      1.77 o
   0   9   3       28.35       27.25      1.01 o
   1   9   3       30.55       32.51      1.52 o
   2   9   3       78.84       69.82      2.48 o
   3   9   3        2.58       -0.30      0.66 o
  -3  10   3        0.06       -0.76      0.76 o
  -2  10   3       26.64       23.41      1.01 o
  -1  10   3      364.09      391.92      7.99 o
   0  10   3        0.02       -0.40      0.40 o
   1  10   3       53.22       57.69      2.28 o
   2  10   3       15.81       15.93      1.26 o
   3  10   3        9.77        8.39      1.52 o
  -3  11   3        1.32        6.93      1.42 o
  -2  11   3       55.09       59.00      3.64 o
  -1  11   3       22.07       21.64      1.06 o
   0  11   3       44.49       44.59      2.07 o
   1  11   3        4.50        2.07      0.71 o
   2  11   3       23.22       21.18      2.07 o
  -1  12   3        1.22        5.36      1.42 o
   0  12   3      369.00      369.27     12.64 o
   1  12   3        1.29        4.80      1.31 o
  -6   0   4      960.76     1025.40     44.74 o
  -5   0   4       32.54       41.76      2.78 o
  -4   0   4       10.77        8.14      1.21 o
  -3   0   4      586.65      610.07     20.53 o
  -2   0   4      609.68      552.69      9.10 o
   0   0   4     3946.61     3716.74     80.44 o
   1   0   4      373.57      405.47      7.68 o
   2   0   4      497.81      460.12     10.87 o
   3   0   4       34.98       29.42      1.31 o
   4   0   4      134.89      148.03      4.50 o
   5   0   4       13.25       22.25      2.28 o
  -6   1   4        0.00        0.75      0.66 o
  -5   1   4        0.31       -0.61      0.91 o
  -4   1   4       41.29       41.68      2.30 o
  -3   1   4      111.48      108.70      8.67 o
  -2   1   4       37.44       36.61      0.81 o
  -1   1   4      128.83      112.30      1.64 o
   0   1   4        1.41        2.47      0.33 o
   1   1   4        7.80        7.40      0.96 o
   2   1   4        0.21        0.84      0.33 o
   3   1   4       66.93       67.90      1.44 o
   4   1   4       13.45       15.09      0.84 o
   5   1   4       33.74       35.97      1.79 o
  -6   2   4        6.80        2.93      1.21 o
  -5   2   4      566.11      583.20     15.27 o
  -4   2   4       19.98       24.88      2.50 o
  -3   2   4       60.28       39.64      3.92 o
  -2   2   4     1099.19     1033.78     16.61 o
  -1   2   4       68.92       68.86      1.20 o
   0   2   4      632.42      644.13     24.14 o
   1   2   4       13.22       13.33      1.42 o
   2   2   4        1.22        1.70      0.35 o
   3   2   4        0.99        0.43      0.46 o
   4   2   4        0.97        1.53      2.07 o
   5   2   4       10.25       12.73      2.07 o
  -6   3   4       19.42       18.15      2.33 o
  -5   3   4        0.25       -0.47      0.47 o
  -4   3   4        0.27       -0.60      0.60 o
  -3   3   4       67.11       63.37      1.49 o
  -2   3   4      284.19      279.93     13.85 o
  -1   3   4      426.69      433.83      6.36 o
   0   3   4        2.49        2.43      0.28 o
   1   3   4      212.79      218.23      3.45 o
   2   3   4       67.34       70.95      5.81 o
   3   3   4       40.95       45.42      1.30 o
   4   3   4       46.10       39.19      4.93 o
   5   3   4       14.68        9.42      2.28 o
  -6   4   4        0.01        7.18      1.62 o
  -5   4   4       14.15       10.31      1.72 o
  -4   4   4      764.57      755.54     18.35 o
  -3   4   4       10.62        9.51      0.47 o
  -2   4   4      157.17      188.94      8.32 o
  -1   4   4      609.10      621.05      9.03 o
   0   4   4      980.23      948.25     16.94 o
   1   4   4        5.36        6.52      0.56 o
   2   4   4      169.19      174.04      5.18 o
   3   4   4       11.28       10.59      2.02 o
   4   4   4       26.62       31.04      1.41 o
   5   4   4        2.86        4.57      0.78 o
  -5   5   4       30.09       28.31      2.63 o
  -4   5   4        0.14        0.38      0.40 o
  -3   5   4       29.20       23.91      1.31 o
  -2   5   4       75.08       76.49      5.23 o
  -1   5   4      131.59      148.68      5.61 o
   0   5   4       31.29       32.38      0.54 o
   1   5   4      364.95      361.89      7.08 o
   2   5   4       16.16       16.67      2.60 o
   3   5   4       30.50       37.96      3.79 o
   4   5   4        0.22        1.68      0.55 o
   5   5   4       18.73       10.23      1.34 o
  -5   6   4        9.82        8.24      1.87 o
  -4   6   4        0.02       -0.81      0.81 o
  -3   6   4      529.27      523.01     40.70 o
  -2   6   4        3.53        2.40      0.27 o
  -1   6   4        8.59        4.00      0.30 o
   0   6   4      102.25      116.16      1.61 o
   1   6   4      104.12       89.54      2.22 o
   2   6   4       29.52       26.85      1.42 o
   3   6   4        8.39       10.21      0.76 o
   4   6   4        8.79        9.81      2.86 o
  -5   7   4        1.03        3.08      1.21 o
  -4   7   4       18.95       22.85      2.38 o
  -3   7   4      134.80      156.73      6.37 o
  -2   7   4      194.15      188.99      5.15 o
  -1   7   4      256.38      267.70      4.85 o
   0   7   4      132.88      132.87      8.92 o
   1   7   4      104.26      109.25      2.53 o
   2   7   4        1.57        0.96      0.46 o
   3   7   4        1.84        0.20      0.37 o
   4   7   4       38.91       39.25      6.40 o
  -4   8   4        0.18        2.02      0.96 o
  -3   8   4        9.25       10.92      1.47 o
  -2   8   4      392.68      407.34     14.36 o
  -1   8   4        5.40        6.83      0.99 o
   0   8   4        0.00        0.00      0.10 o
   1   8   4      106.65      118.20      3.69 o
   2   8   4       25.16       21.08      1.37 o
   3   8   4       30.90       28.46      3.79 o
   4   8   4        1.46        1.26      0.71 o
  -4   9   4      100.93       85.64      5.46 o
  -3   9   4        0.20        0.20      0.76 o
  -2   9   4       34.47       39.08      1.57 o
  -1   9   4      883.62      954.87     18.40 o
   0   9   4        8.33        7.53      0.40 o
   1   9   4       15.27       13.35      1.06 o
   2   9   4        5.90        6.77      1.26 o
   3   9   4        3.81        4.15      1.31 o
  -3  10   4        1.00       -0.61      0.76 o
  -2  10   4        1.04        2.38      0.40 o
  -1  10   4      143.70      152.88      3.74 o
   0  10   4       25.87       24.98      1.42 o
   1  10   4       14.81       13.60      1.11 o
   2  10   4      120.18      102.98      6.17 o
   3  10   4        8.70        4.55      1.31 o
  -3  11   4        0.27       -0.40      0.76 o
  -2  11   4       99.94      102.23      3.39 o
  -1  11   4        1.37        1.42      0.35 o
   0  11   4      183.88      185.70      6.47 o
   1  11   4       38.47       33.01      1.92 o
   2  11   4        4.49        5.11      1.37 o
  -1  12   4        4.51        4.70      0.81 o
   0  12   4        2.19        1.31      0.71 o
  -6   1   5       26.77       25.95      5.76 o
  -5   1   5      218.88      231.81      7.53 o
  -4   1   5        0.16       -0.24      1.57 o
  -3   1   5      177.49      181.99      7.23 o
  -2   1   5      460.58      458.26      6.75 o
  -1   1   5       14.04       12.17      0.37 o
   0   1   5      391.44      413.39     11.75 o
   1   1   5      670.66      696.59      9.29 o
   2   1   5        8.47        6.47      0.48 o
   3   1   5      277.77      270.95      4.95 o
   4   1   5      170.48      181.25      9.07 o
   5   1   5        0.03       -0.78      0.78 o
  -6   2   5        1.16        0.40      1.11 o
  -5   2   5      227.87      217.20     19.62 o
  -4   2   5      110.17      100.42      3.31 o
  -3   2   5      131.62      133.45      4.88 o
  -2   2   5       35.81       43.08      1.62 o
  -1   2   5     1848.30     1754.54     22.45 o
   0   2   5       24.13       32.17      0.62 o
   1   2   5      466.69      467.55     10.01 o
   2   2   5        6.08        6.77      0.37 o
   3   2   5      190.08      187.34      3.63 o
   4   2   5       29.40       34.80      2.81 o
   5   2   5       27.90       37.83      2.38 o
  -6   3   5        0.80        1.47      1.01 o
  -5   3   5        7.76       10.00      2.20 o
  -4   3   5      325.37      305.21     10.64 o
  -3   3   5        4.46        4.34      0.66 o
  -2   3   5        0.09        1.04      0.96 o
  -1   3   5     1503.74     1511.87     21.17 o
   0   3   5       13.09       14.15      0.33 o
   1   3   5        0.51        0.63      0.58 o
   2   3   5      178.27      175.89      3.71 o
   3   3   5        0.36        0.12      0.26 o
   4   3   5       14.56       13.01      1.00 o
   5   3   5       68.14       75.47      4.63 o
  -6   4   5       11.38        9.96      1.92 o
  -5   4   5       70.32       79.68      4.50 o
  -4   4   5      125.57      109.82     15.55 o
  -3   4   5       36.93       33.97      2.02 o
  -2   4   5      171.65      150.05      4.17 o
  -1   4   5       62.41       66.89      5.71 o
   0   4   5        0.05        1.03      0.12 o
   1   4   5       10.70       10.79      0.56 o
   2   4   5       38.25       31.00      1.62 o
   3   4   5        4.50        5.03      0.81 o
   4   4   5        1.33        0.30      1.42 o
   5   4   5        3.72        3.39      0.88 o
  -5   5   5        0.99       -0.30      1.01 o
  -4   5   5       10.34        9.35      0.99 o
  -3   5   5     1002.23      984.61     51.06 o
  -2   5   5        7.20       11.30      1.42 o
  -1   5   5       80.61       92.08      1.83 o
   0   5   5      693.89      714.96     11.81 o
   1   5   5        3.54        4.30      0.51 o
   2   5   5        0.01       -0.04      0.86 o
   3   5   5      208.75      203.05      5.99 o
   4   5   5        3.67        6.23      1.39 o
  -5   6   5        4.28        2.78      1.16 o
  -4   6   5       24.01       21.44      1.87 o
  -3   6   5      280.68      296.46      7.68 o
  -2   6   5        1.82        2.45      0.94 o
  -1   6   5      130.49      112.68      3.77 o
   0   6   5      162.47      164.99      2.24 o
   1   6   5      156.11      152.88      3.44 o
   2   6   5        6.26        5.46      0.71 o
   3   6   5       24.43       24.09      1.17 o
   4   6   5        0.32        0.61      0.86 o
  -5   7   5        8.89        5.16      1.52 o
  -4   7   5       23.97       26.39      2.43 o
  -3   7   5        0.00        1.28      0.76 o
  -2   7   5      606.65      618.13     15.27 o
  -1   7   5       31.07       31.66      1.59 o
   0   7   5      170.00      184.95     16.38 o
   1   7   5      134.72      126.59      2.98 o
   2   7   5        6.40        6.83      0.81 o
   3   7   5       29.42       31.04      2.40 o
   4   7   5       61.64       63.04      6.22 o
  -4   8   5        3.75        3.79      1.52 o
  -3   8   5        2.91        3.79      1.16 o
  -2   8   5        5.22        5.89      1.67 o
  -1   8   5       45.55       42.79      1.59 o
   0   8   5        1.67        2.88      1.21 o
   1   8   5       10.26        8.34      0.86 o
   2   8   5        0.59        2.17      0.61 o
   3   8   5        2.52        1.05      0.52 o
  -4   9   5        0.03        1.67      1.06 o
  -3   9   5        0.01       -0.81      1.01 o
  -2   9   5       76.21       76.80      2.22 o
  -1   9   5       92.88       96.92      2.58 o
   0   9   5        2.44        1.21      0.46 o
   1   9   5       13.07       15.87      1.06 o
   2   9   5      139.90      115.22      5.01 o
   3   9   5        0.70        1.67      0.96 o
  -2  10   5        8.22       11.38      0.81 o
  -1  10   5        0.20       -0.25      0.35 o
   0  10   5        1.72        2.58      0.71 o
   1  10   5        8.72        8.90      0.96 o
   2  10   5        0.85       -0.61      1.06 o
  -3  11   5       72.91       81.95      3.89 o
  -2  11   5       54.57       51.62      2.02 o
  -1  11   5        0.21       -0.40      0.56 o
   0  11   5      148.08      161.63      5.92 o
   1  11   5       10.54        6.83      1.01 o
  -1  12   5        1.50        0.81      0.66 o
   0  12   5        8.84       11.43      1.21 o
  -6   0   6       95.94       93.83      5.61 o
  -5   0   6      106.57      115.02      5.11 o
  -4   0   6      112.99       98.84      3.03 o
  -3   0   6        7.93       16.13      0.76 o
  -2   0   6       26.75       24.52      0.91 o
  -1   0   6      573.84      599.50     13.85 o
   0   0   6     1358.86     1463.62     32.66 o
   1   0   6       48.52       43.68      1.31 o
   2   0   6      106.95       95.70      2.78 o
   3   0   6      272.68      284.58      7.33 o
   4   0   6      155.39      155.31      5.11 o
   5   0   6       21.86       16.53      2.33 o
  -6   1   6      270.69      279.07      9.59 o
  -5   1   6      390.83      414.39     10.44 o
  -4   1   6        2.17        3.91      1.09 o
  -3   1   6      457.43      425.88     10.79 o
  -2   1   6     2642.09     2587.50     85.26 o
  -1   1   6      460.59      433.25      6.38 o
   0   1   6       28.54       29.84      1.67 o
   1   1   6      130.40      132.47      2.50 o
   2   1   6      493.14      458.43      7.79 o
   3   1   6       52.21       54.94      1.64 o
   4   1   6      185.28      199.37      5.46 o
   5   1   6        0.42       -0.71      0.71 o
  -6   2   6       45.73       33.32      2.00 o
  -5   2   6        1.41        2.50      0.91 o
  -4   2   6        5.58        6.36      1.90 o
  -3   2   6       24.71       30.06      1.74 o
  -2   2   6       97.85       82.98      4.85 o
  -1   2   6      419.17      416.15      7.03 o
   0   2   6      165.55      165.91      9.86 o
   1   2   6      234.32      240.74     10.34 o
   2   2   6      172.36      161.69      9.23 o
   3   2   6      231.51      226.19      5.43 o
   4   2   6      104.99      110.74      3.69 o
   5   2   6       24.94       28.93      1.77 o
  -6   3   6        0.67        3.29      1.52 o
  -5   3   6        8.59       10.16      0.97 o
  -4   3   6     1563.60     1591.81     36.50 o
  -3   3   6       39.63       29.81      1.02 o
  -2   3   6        6.72       11.12      0.40 o
  -1   3   6      756.23      773.64     37.61 o
   0   3   6      311.31      306.99     11.45 o
   1   3   6      662.01      641.18     10.72 o
   2   3   6      989.95      955.28     20.32 o
   3   3   6       14.69       10.95      0.83 o
   4   3   6       91.48       98.15      8.95 o
  -6   4   6       17.71       17.34      2.38 o
  -5   4   6        3.24        1.25      0.78 o
  -4   4   6       14.29       14.22      1.11 o
  -3   4   6       33.18       28.77      2.02 o
  -2   4   6      506.74      496.22     21.89 o
  -1   4   6       47.74       42.76      1.05 o
   0   4   6      115.47      119.49      1.94 o
   1   4   6      273.95      248.30      3.84 o
   2   4   6      371.48      354.15      7.19 o
   3   4   6       31.59       32.23      2.30 o
   4   4   6       13.32       12.59      1.31 o
  -5   5   6       76.48       80.23      4.70 o
  -4   5   6       19.75       21.60      2.50 o
  -3   5   6      822.16      796.65     27.81 o
  -2   5   6       37.39       41.77      3.61 o
  -1   5   6        0.91        0.15      0.14 o
   0   5   6     1222.82     1216.36     29.93 o
   1   5   6       40.27       35.46      1.18 o
   2   5   6       40.93       40.60      1.72 o
   3   5   6        7.38        7.27      0.74 o
   4   5   6        0.23        1.39      0.62 o
  -5   6   6       10.82       17.09      2.38 o
  -4   6   6        0.17       -0.81      0.81 o
  -2   6   6       33.82       36.20      1.03 o
  -1   6   6       55.72       56.18      4.45 o
   0   6   6      117.38      113.78      1.69 o
   1   6   6      534.94      493.39     12.39 o
   2   6   6       66.35       72.50      2.58 o
   3   6   6       10.98       12.25      0.91 o
   4   6   6       47.89       64.14      2.65 o
  -5   7   6       17.83       21.49      2.58 o
  -4   7   6        4.93        5.71      1.57 o
  -3   7   6        4.43        6.09      2.50 o
  -2   7   6      640.66      672.76     13.06 o
  -1   7   6       20.20       21.47      2.02 o
   0   7   6       72.08       74.16      1.66 o
   1   7   6      219.86      211.23      5.56 o
   2   7   6       77.35       82.05      2.98 o
   3   7   6        3.15        3.64      1.57 o
   4   7   6        7.67       10.72      2.58 o
  -4   8   6       73.15       59.71      3.89 o
  -3   8   6        5.31        8.04      1.01 o
  -2   8   6      180.92      184.18      4.16 o
  -1   8   6      112.21      114.13      4.98 o
   0   8   6      299.85      294.79     19.39 o
   1   8   6       45.94       47.98      1.67 o
   2   8   6       35.91       36.10      1.82 o
   3   8   6       41.17       53.57      2.60 o
  -4   9   6        5.04        3.69      0.91 o
  -3   9   6       20.19       14.46      1.31 o
  -2   9   6        1.02        1.62      0.40 o
  -1   9   6      146.73      142.65      4.45 o
   0   9   6       18.68       22.19      1.31 o
   1   9   6       12.49       16.18      1.11 o
   2   9   6       21.97       17.24      1.31 o
   3   9   6       18.84       22.35      1.77 o
  -3  10   6        3.15        2.68      0.46 o
  -2  10   6       41.31       45.60      1.57 o
  -1  10   6      374.48      405.77      8.70 o
   0  10   6       42.45       38.02      1.92 o
   1  10   6       11.89       11.98      1.21 o
   2  10   6       37.19       41.15      3.24 o
  -2  11   6       11.28       11.38      0.81 o
  -1  11   6        3.68        2.83      0.61 o
   0  11   6       67.35       75.89      3.29 o
   1  11   6        2.51        3.34      0.81 o
  -6   1   7      207.66      233.25      8.80 o
  -5   1   7      235.49      239.54      6.84 o
  -4   1   7       25.43       25.65      1.57 o
  -3   1   7     1265.89     1280.30     23.69 o
  -2   1   7      583.77      591.93      9.74 o
  -1   1   7       29.15       22.78      1.24 o
   0   1   7      468.62      542.33     14.16 o
   1   1   7      431.21      465.04      7.79 o
   2   1   7       89.88       79.72      1.71 o
   3   1   7      580.90      592.53     10.24 o
   4   1   7       48.85       48.60      1.85 o
  -6   2   7       28.34       27.34      6.98 o
  -5   2   7       39.02       43.31      2.00 o
  -4   2   7       22.36       23.94      3.01 o
  -3   2   7        4.72        8.90      1.95 o
  -2   2   7        0.22        0.79      0.43 o
  -1   2   7       30.04       31.87      1.42 o
   0   2   7       98.40      100.60      2.55 o
   1   2   7       43.92       47.25      0.92 o
   2   2   7       77.65       81.47      3.56 o
   3   2   7        1.15       -0.28      0.61 o
   4   2   7       22.52       19.29      4.68 o
  -6   3   7        0.01        2.58      1.26 o
  -5   3   7        0.14        0.79      0.40 o
  -4   3   7       16.09       17.73      0.86 o
  -3   3   7        8.57        7.96      0.71 o
  -2   3   7      252.92      287.26     13.37 o
   0   3   7        5.91        4.18      0.35 o
   1   3   7      226.81      208.98      3.38 o
   2   3   7      182.48      159.50      7.71 o
   3   3   7       17.06       18.28      0.99 o
   4   3   7        5.52        3.73      1.57 o
  -6   4   7        0.86        1.72      1.21 o
  -5   4   7        0.81        1.55      0.96 o
  -4   4   7      162.88      153.94     14.96 o
  -3   4   7        5.46       11.46      3.74 o
  -2   4   7       48.34       52.16      2.22 o
  -1   4   7       65.09       62.12      2.63 o
   0   4   7       49.14       44.99      1.77 o
   1   4   7       32.69       33.68      2.98 o
   2   4   7       13.05       10.81      1.24 o
   3   4   7       18.09       15.89      3.26 o
   4   4   7       30.24       30.95      1.60 o
  -5   5   7      158.03      153.54      5.01 o
  -4   5   7       29.14       28.29      3.97 o
  -3   5   7       40.02       40.74      1.33 o
  -2   5   7      196.61      215.26      7.38 o
  -1   5   7      117.76      125.61      2.50 o
   0   5   7       53.54       49.36      0.97 o
   1   5   7      717.00      663.02      9.80 o
   2   5   7       15.88       11.22      0.91 o
   3   5   7       33.98       38.23      1.56 o
   4   5   7        3.84        6.68      1.21 o
  -5   6   7        0.69        0.46      0.66 o
  -4   6   7        3.73        4.66      0.58 o
  -3   6   7       78.49       77.82      2.32 o
  -2   6   7       64.27       71.44      2.36 o
  -1   6   7       37.43       35.62      4.02 o
   0   6   7        3.66        4.96      0.66 o
   1   6   7       11.21       14.36      0.86 o
   2   6   7       29.37       25.08      1.42 o
   3   6   7        5.63        5.20      0.78 o
   4   6   7       35.29       43.14      5.64 o
  -5   7   7        0.81        1.11      0.71 o
  -4   7   7        9.50        9.10      1.06 o
  -3   7   7       13.43       17.55      0.89 o
  -2   7   7        0.08        0.35      0.71 o
  -1   7   7       70.92       69.91      1.97 o
   0   7   7      240.99      235.93      4.27 o
   1   7   7       10.64       12.03      0.86 o
   2   7   7        0.46        0.86      0.61 o
   3   7   7       11.27       14.26      0.96 o
  -4   8   7       26.68       28.06      1.87 o
  -3   8   7        2.11        0.66      0.66 o
  -2   8   7       72.46       67.98      2.50 o
  -1   8   7        1.50        0.10      0.53 o
   0   8   7      101.14       92.30      4.52 o
   1   8   7        5.28        9.20      1.42 o
   2   8   7       33.88       39.03      1.72 o
   3   8   7       62.15       75.31      2.74 o
  -4   9   7       20.46       22.14      1.77 o
  -3   9   7       16.92       16.94      1.42 o
  -2   9   7       34.97       30.94      1.21 o
  -1   9   7       69.82       77.55      1.84 o
   0   9   7       12.24       10.62      0.96 o
   1   9   7        9.00       11.93      1.47 o
   2   9   7        1.40        3.39      1.42 o
  -3  10   7       11.57       10.06      1.21 o
  -2  10   7        9.75       13.25      0.86 o
  -1  10   7        0.01        1.87      0.61 o
   0  10   7        0.21        0.10      0.61 o
   1  10   7        2.06        2.93      1.01 o
   2  10   7       16.92       18.91      2.38 o
  -2  11   7        7.81        8.04      0.71 o
  -1  11   7        0.15        0.00      0.51 o
   0  11   7       66.27       57.99      2.73 o
   1  11   7       37.44       27.81      2.68 o
  -6   0   8      173.17      163.30      9.66 o
  -5   0   8       88.46       98.03      4.95 o
  -4   0   8       12.70       10.77      1.31 o
  -3   0   8       15.49        9.30      1.11 o
  -2   0   8     1070.41     1070.39     24.32 o
  -1   0   8        3.69        6.72      0.61 o
   0   0   8      254.72      242.22      8.39 o
   1   0   8      127.55      160.47      4.25 o
   2   0   8       53.03       52.38      1.92 o
   3   0   8      156.88      137.87      3.94 o
   4   0   8      586.74      632.67     27.81 o
  -6   1   8        0.09        4.61      1.11 o
  -5   1   8        1.88        0.37      0.62 o
  -4   1   8      197.98      203.06      4.53 o
  -3   1   8       14.55       15.45      2.25 o
  -2   1   8        7.37        7.42      0.51 o
   0   1   8      337.38      376.98      8.99 o
   1   1   8       70.92       73.22      1.48 o
   2   1   8        4.35        4.01      0.51 o
   3   1   8       97.49       87.08      2.13 o
   4   1   8      116.59      128.96      4.22 o
  -6   2   8        9.53       10.03      1.19 o
  -5   2   8       82.77       83.31      3.21 o
  -4   2   8       46.56       43.50      4.02 o
  -3   2   8       26.73       23.52      0.93 o
  -2   2   8        4.24        3.50      1.72 o
  -1   2   8      201.44      249.74      6.07 o
   0   2   8      127.65      157.42      3.99 o
   1   2   8       48.71       44.54      2.15 o
   2   2   8        4.23        3.26      1.57 o
   3   2   8      339.48      333.54      7.38 o
   4   2   8        7.46        4.92      2.91 o
  -6   3   8       13.30       17.59      2.33 o
  -5   3   8      158.43      160.91      5.66 o
  -4   3   8       42.80       42.93      3.19 o
  -3   3   8       11.70       11.04      1.57 o
  -2   3   8       87.23       80.98      1.91 o
  -1   3   8      631.22      688.49     16.08 o
   0   3   8       17.30       15.35      1.54 o
   1   3   8       10.82        9.96      0.48 o
   2   3   8      427.32      412.83      8.37 o
   3   3   8       54.07       62.67      3.41 o
   4   3   8        0.11       -0.17      0.58 o
  -6   4   8        0.40       -1.37      1.42 o
  -5   4   8        0.02       -0.30      0.61 o
  -4   4   8      219.43      213.50      5.04 o
  -3   4   8       44.42       42.71      2.93 o
  -2   4   8       47.14       48.80      3.16 o
  -1   4   8       77.71       87.32      2.40 o
   0   4   8      264.10      276.29      4.71 o
   1   4   8        0.02        0.25      0.61 o
   2   4   8      219.82      222.15      5.97 o
   3   4   8       12.19       15.43      1.69 o
   4   4   8        0.07        1.85      1.34 o
  -5   5   8       47.19       42.37      2.33 o
  -4   5   8       21.02       26.88      1.18 o
  -3   5   8       82.45       83.55      3.31 o
  -2   5   8      225.96      242.44     15.17 o
  -1   5   8        6.48        5.13      1.16 o
   0   5   8       11.42       11.36      1.29 o
   1   5   8      367.29      352.95     11.50 o
   2   5   8       64.72       68.25      2.38 o
   3   5   8        0.94        2.90      1.62 o
   4   5   8       12.01       11.08      3.92 o
  -5   6   8        0.01        1.21      0.66 o
  -4   6   8        0.11        1.71      0.58 o
  -3   6   8       78.98       69.72      3.11 o
  -2   6   8       12.93       14.31      1.09 o
  -1   6   8        3.27        3.95      0.28 o
   0   6   8        8.83        9.03      1.21 o
   1   6   8        1.00        1.61      0.41 o
   2   6   8       12.87       11.98      1.06 o
   3   6   8        8.02        9.20      1.67 o
  -5   7   8        4.02        4.60      0.91 o
  -4   7   8        5.68        4.10      0.81 o
  -3   7   8      102.62      116.43      2.91 o
  -2   7   8      180.43      173.95      5.26 o
  -1   7   8       86.00       80.37      3.67 o
   0   7   8      448.69      453.16      6.90 o
   1   7   8      299.36      297.98      7.89 o
   2   7   8        5.47        6.77      0.86 o
   3   7   8       11.04       24.06      5.66 o
  -4   8   8        1.23        2.58      0.86 o
  -3   8   8       39.95       41.56      2.12 o
  -2   8   8       48.91       47.07      2.05 o
  -1   8   8       10.10        8.70      0.76 o
   0   8   8       41.80       44.55      2.43 o
   1   8   8        5.96        7.74      0.86 o
   2   8   8       53.13       59.81      2.78 o
   3   8   8        0.17        0.30      0.60 o
  -4   9   8        0.61        0.66      0.66 o
  -3   9   8       11.04       11.63      1.37 o
  -2   9   8       35.78       33.77      1.31 o
  -1   9   8      916.90      961.65     29.65 o
   0   9   8        8.91        8.42      0.71 o
   1   9   8        8.45        9.50      1.47 o
   2   9   8      169.18      203.90     10.01 o
  -3  10   8        1.56        1.37      0.71 o
  -2  10   8        0.05        1.06      0.51 o
  -1  10   8        1.11        0.76      0.71 o
   0  10   8       11.57        7.28      0.91 o
   1  10   8        0.48        4.25      1.11 o
  -2  11   8      185.77      206.88      7.48 o
  -1  11   8        4.57        8.24      1.01 o
   0  11   8       89.28       82.66      3.79 o
  -6   1   9        2.93        1.86      1.06 o
  -5   1   9       42.38       42.44      1.97 o
  -4   1   9       19.66       20.27      2.35 o
  -3   1   9       96.71       91.36      2.73 o
  -2   1   9      306.44      296.10     20.80 o
  -1   1   9        0.28        0.54      0.30 o
   0   1   9       64.36       74.87      2.48 o
   1   1   9        5.13        4.07      0.40 o
   2   1   9        0.21        0.84      0.40 o
   3   1   9        2.00        2.97      0.61 o
   4   1   9        0.93        3.69      1.21 o
  -6   2   9       20.77       19.68      4.20 o
  -5   2   9       28.52       22.63      2.05 o
  -4   2   9        1.36        1.06      0.73 o
  -3   2   9      272.15      247.53     13.30 o
  -2   2   9        3.06        3.10      1.39 o
  -1   2   9      646.45      667.53     15.51 o
   0   2   9        0.03        1.47      0.46 o
   1   2   9        3.38        3.36      0.43 o
   2   2   9       45.43       50.34      1.51 o
   3   2   9      167.41      160.27      7.25 o
   4   2   9       61.95       74.25      2.82 o
  -6   3   9        0.03        5.56      1.52 o
  -5   3   9       31.76       27.70      5.51 o
  -4   3   9      106.92       82.36      4.04 o
  -3   3   9        5.05        2.97      0.61 o
  -2   3   9       94.47       86.39      2.04 o
  -1   3   9      132.19      130.54      3.50 o
   0   3   9        1.35        3.37      0.40 o
   1   3   9        3.38        3.92      0.81 o
   2   3   9       39.39       38.85      4.90 o
   3   3   9        0.36       -0.15      0.53 o
   4   3   9        0.29        1.90      2.28 o
  -5   4   9        5.34        5.48      2.22 o
  -4   4   9       35.55       35.29      2.43 o
  -3   4   9        0.11        0.31      0.81 o
  -2   4   9       18.22       20.53      1.16 o
  -1   4   9       12.36       16.46      0.74 o
   0   4   9      192.65      192.65      3.52 o
   1   4   9       54.62       51.17      1.24 o
   2   4   9      397.69      410.88     10.31 o
   3   4   9       36.82       36.43      2.60 o
   4   4   9       24.02       33.46      4.93 o
  -5   5   9       13.78       16.13      1.26 o
  -4   5   9       12.46        9.78      1.87 o
  -3   5   9      171.87      171.24      4.05 o
  -2   5   9      173.94      170.47      3.82 o
  -1   5   9       46.26       51.12      1.38 o
   0   5   9      491.74      493.28      8.25 o
   1   5   9      116.01      119.01      2.82 o
   2   5   9       12.82       12.59      1.01 o
   3   5   9        0.60        0.37      0.51 o
  -5   6   9       84.45       84.73      3.79 o
  -4   6   9        0.49        1.58      0.94 o
  -3   6   9        8.26        7.67      0.64 o
  -2   6   9       22.75       26.69      1.64 o
  -1   6   9        0.54        0.20      0.23 o
   0   6   9        4.71        3.79      0.24 o
   1   6   9      530.89      506.06     10.03 o
   2   6   9       34.64       38.63      1.82 o
   3   6   9        2.09        2.30      1.14 o
  -5   7   9       93.24      100.86      4.25 o
  -4   7   9        0.21        1.47      0.66 o
  -3   7   9      124.89      135.09      5.41 o
  -2   7   9      227.33      218.85      5.01 o
  -1   7   9        0.00        0.68      0.37 o
   0   7   9      405.43      410.00      7.61 o
   1   7   9      111.50      103.24      3.49 o
   2   7   9        0.11       -0.25      0.51 o
   3   7   9        7.14       10.29      1.67 o
  -4   8   9       11.14        8.19      1.11 o
  -3   8   9       33.67       36.86      1.82 o
  -2   8   9        0.19       -0.43      0.68 o
  -1   8   9        8.65        9.11      0.61 o
   0   8   9      208.28      204.95     14.69 o
   1   8   9       67.16       65.42      2.73 o
   2   8   9        4.97        6.52      0.91 o
  -4   9   9      197.22      207.89      7.94 o
  -3   9   9        0.16        0.25      0.51 o
  -2   9   9        1.07        1.52      0.40 o
  -1   9   9        4.40        7.69      0.76 o
   0   9   9       40.67       43.43      2.02 o
   1   9   9       31.43       32.15      2.43 o
   2   9   9       54.66       51.21      3.44 o
  -3  10   9        1.61        4.15      0.86 o
  -2  10   9        0.39       -0.25      0.30 o
  -1  10   9       83.41       92.72      3.74 o
   0  10   9        1.50        0.51      0.61 o
   1  10   9        1.20        1.52      1.26 o
  -1  11   9       34.31       33.11      1.97 o
  -6   0  10       17.32       16.08      2.02 o
  -5   0  10        4.02        5.01      1.37 o
  -4   0  10       23.62       14.05      1.52 o
  -3   0  10        0.20        1.62      0.66 o
  -2   0  10      570.83      553.40     18.25 o
  -1   0  10      225.60      219.21      7.68 o
   0   0  10       48.93       46.97      2.12 o
   1   0  10      159.91      136.76      3.79 o
   2   0  10       11.54        7.38      0.71 o
   3   0  10      120.29      116.03      3.84 o
   4   0  10       18.19       23.36      2.73 o
  -6   1  10        5.71        7.90      2.93 o
  -5   1  10       40.51       33.16      5.23 o
  -4   1  10      148.38      140.08      8.11 o
  -3   1  10        8.36        4.52      0.94 o
  -2   1  10      349.65      362.26      8.70 o
  -1   1  10       85.21       79.54      2.58 o
   0   1  10      149.09      160.30     15.34 o
   1   1  10       11.56       16.20      1.95 o
   2   1  10        5.10        2.91      0.78 o
   3   1  10        9.92       11.39      2.10 o
   4   1  10       17.77       22.47      3.77 o
  -6   2  10        0.36        0.18      0.68 o
  -4   2  10        6.18        3.28      0.62 o
  -3   2  10      326.38      309.88     19.67 o
  -2   2  10       67.85       59.90      2.15 o
  -1   2  10       50.68       57.22      2.35 o
   0   2  10      171.64      161.78      4.16 o
   1   2  10       57.73       57.47      1.29 o
   2   2  10      171.05      153.83      4.34 o
   3   2  10       18.95       15.64      2.43 o
   4   2  10        0.03        0.34      0.88 o
  -6   3  10        3.08        4.45      1.44 o
  -5   3  10       53.67       58.87      2.64 o
  -4   3  10      420.74      394.61      9.98 o
  -3   3  10       79.12       72.34      3.92 o
  -2   3  10      451.95      490.00     11.60 o
  -1   3  10      372.40      369.16      9.02 o
   0   3  10        0.08       -0.05      0.22 o
   1   3  10       44.16       38.48      1.21 o
   2   3  10       17.61       15.98      1.26 o
   3   3  10        0.09        0.03      0.44 o
  -5   4  10        4.13        3.34      1.26 o
  -4   4  10      136.28      124.68      3.27 o
  -3   4  10        0.31       -0.37      0.81 o
  -2   4  10       24.53       25.27      2.40 o
  -1   4  10      146.70      136.06      3.78 o
   0   4  10        2.96        2.39      0.33 o
   1   4  10      242.08      226.18      7.51 o
   2   4  10       28.82       28.77      1.57 o
   3   4  10        0.70        1.12      0.52 o
  -5   5  10        3.83        5.81      1.01 o
  -4   5  10       47.11       46.74      6.22 o
  -3   5  10       62.48       47.46      6.17 o
  -2   5  10       18.69       22.73      0.98 o
  -1   5  10      270.77      293.59      7.40 o
   0   5  10      187.32      178.17      6.04 o
   1   5  10        9.14       11.67      1.16 o
   2   5  10       41.32       38.88      1.92 o
   3   5  10        0.74        0.97      0.55 o
  -5   6  10       94.19      105.46      4.55 o
  -4   6  10       32.15       32.33      1.48 o
  -3   6  10        0.13       -0.01      0.38 o
  -2   6  10        0.98        1.17      0.83 o
  -1   6  10       14.28       13.47      0.59 o
   0   6  10      334.15      338.30      5.98 o
   1   6  10      331.30      309.35      6.64 o
   2   6  10        0.56        1.01      0.56 o
   3   6  10      105.94      121.93      4.02 o
  -4   7  10       27.67       25.38      1.77 o
  -3   7  10        1.74        2.61      0.50 o
  -2   7  10       20.45       16.63      0.91 o
  -1   7  10       49.26       55.23      3.89 o
   0   7  10       25.10       25.06      2.78 o
   1   7  10       62.36       59.00      2.38 o
   2   7  10        7.67        8.09      0.96 o
  -4   8  10       29.39       21.54      1.62 o
  -3   8  10        9.34        8.04      0.91 o
  -2   8  10        0.13        1.68      0.40 o
  -1   8  10       33.86       38.29      1.12 o
   0   8  10      130.07      128.00      4.18 o
   1   8  10       18.04       13.09      1.77 o
   2   8  10        0.00        1.21      0.96 o
  -3   9  10       53.11       55.21      2.73 o
  -2   9  10       40.51       42.77      1.67 o
  -1   9  10      111.93      102.13      6.90 o
   0   9  10       15.69       13.62      1.11 o
   1   9  10       19.69       19.26      2.02 o
  -2  10  10       41.88       48.28      1.92 o
  -1  10  10      100.55      105.92      4.60 o
   0  10  10       32.04       33.62      2.78 o
  -6   1  11       87.31       85.64      3.86 o
  -5   1  11      125.70      111.96      5.92 o
  -4   1  11       24.34       22.75      1.72 o
  -3   1  11      876.26      896.03     21.00 o
  -2   1  11      217.66      224.66      5.81 o
  -1   1  11      158.81      169.17      7.56 o
   0   1  11        1.55       -0.49      0.86 o
   1   1  11       64.90       63.47      1.41 o
   2   1  11       52.88       47.87      1.36 o
   3   1  11        5.80        5.95      0.81 o
  -6   2  11       32.49       36.34      6.24 o
  -5   2  11        9.36        8.91      2.00 o
  -4   2  11       20.95       17.76      1.11 o
  -3   2  11       40.81       44.19      1.71 o
  -2   2  11       15.91       16.27      0.95 o
  -1   2  11      325.12      351.40     13.47 o
   0   2  11        0.19        2.86      0.71 o
   1   2  11       16.31       14.69      1.49 o
   2   2  11       27.68       25.78      1.37 o
   3   2  11        0.08        1.09      0.53 o
  -5   3  11       11.85        5.56      1.21 o
  -4   3  11       36.48       42.97      2.02 o
  -3   3  11       45.50       44.95      1.79 o
  -2   3  11       15.19       17.92      2.58 o
  -1   3  11      345.49      362.39      8.77 o
   0   3  11        7.68       10.25      0.57 o
   1   3  11        5.85        5.40      0.58 o
   2   3  11       23.61       18.55      1.21 o
   3   3  11       80.98       75.70      7.05 o
  -5   4  11       13.00       14.88      1.37 o
  -4   4  11        4.36        3.96      0.63 o
  -3   4  11       52.40       45.59      2.68 o
  -2   4  11        7.82        7.93      2.20 o
   0   4  11      356.18      359.87     14.31 o
   1   4  11       20.71       19.68      1.64 o
   2   4  11       43.46       37.16      1.87 o
   3   4  11        1.58        1.17      1.29 o
  -5   5  11      137.42      134.78      4.14 o
  -4   5  11        2.48       -0.37      1.97 o
  -3   5  11      115.23       90.65      2.50 o
  -2   5  11       19.98       21.15      0.91 o
  -1   5  11       38.32       39.53      1.46 o
   0   5  11      128.81      134.01      2.69 o
   1   5  11      108.62       99.53      2.65 o
   2   5  11       15.28       16.38      1.21 o
   3   5  11       17.41       20.74      1.67 o
  -5   6  11       30.80       30.44      2.17 o
  -4   6  11        0.31       -0.12      0.42 o
  -3   6  11        0.16        2.36      1.39 o
  -2   6  11       78.57       65.52      1.95 o
  -1   6  11        1.89        1.77      0.73 o
   0   6  11        0.59        0.32      0.46 o
   1   6  11      101.91       93.85      5.94 o
   2   6  11        6.31        7.58      1.06 o
  -4   7  11        1.03       -0.10      0.91 o
  -3   7  11        2.55        0.13      2.12 o
  -2   7  11       44.10       39.58      6.12 o
  -1   7  11        0.65        2.10      1.29 o
   0   7  11        0.04        3.80      0.73 o
   1   7  11      154.77      146.31      4.80 o
   2   7  11       35.09       31.35      1.82 o
  -4   8  11      107.93      119.42      5.16 o
  -3   8  11        5.41        2.12      0.81 o
  -2   8  11        1.93        4.37      0.73 o
  -1   8  11      173.73      168.82     14.59 o
   0   8  11       53.53       45.43      1.98 o
   1   8  11       93.51       94.95      5.71 o
   2   8  11      277.24      272.65     12.94 o
  -3   9  11        0.30        1.06      0.56 o
  -2   9  11       11.44       14.00      0.86 o
  -1   9  11        5.29        4.94      0.81 o
   0   9  11       33.17       28.48      3.59 o
   1   9  11        0.02        1.67      0.86 o
  -2  10  11       51.44       48.18      2.48 o
  -1  10  11       88.72       86.25      3.69 o
   0  10  11        0.40       -0.51      0.66 o
  -6   0  12        0.45        3.99      1.26 o
  -5   0  12       98.23       79.17      3.79 o
  -4   0  12       14.76       18.00      1.77 o
  -3   0  12      249.78      276.19     10.36 o
  -2   0  12     2261.60     2306.31     74.12 o
  -1   0  12       19.31       19.62      1.37 o
   0   0  12      174.02      159.51      6.02 o
   1   0  12      326.25      293.18      7.43 o
   2   0  12       17.44       11.83      1.06 o
   3   0  12       96.82      112.89      6.17 o
  -5   1  12       48.61       49.07      2.22 o
  -4   1  12        4.70        4.97      0.85 o
  -3   1  12      339.94      347.74     29.02 o
  -2   1  12      728.02      707.52     16.72 o
  -1   1  12      187.22      201.49      5.27 o
   0   1  12       73.28       64.05      9.40 o
   1   1  12      308.28      298.65      5.39 o
   2   1  12      172.01      174.24      4.58 o
   3   1  12       11.75        8.60      4.37 o
  -5   2  12        3.71        5.98      0.91 o
  -4   2  12        0.73       -0.34      1.47 o
  -3   2  12      261.08      265.11     13.78 o
  -2   2  12       95.94      111.62      5.26 o
  -1   2  12      423.52      447.27     10.83 o
   0   2  12      100.24       99.56      5.06 o
   1   2  12        7.69        5.10      0.43 o
   2   2  12      162.66      154.10      4.65 o
   3   2  12        1.85        4.22      1.37 o
  -5   3  12        0.36        1.75      0.68 o
  -4   3  12      555.65      556.98     14.21 o
  -3   3  12       59.20       49.00      1.91 o
  -2   3  12       38.70       43.13      1.70 o
  -1   3  12      262.44      256.19      6.51 o
   0   3  12      455.53      484.71      9.49 o
   1   3  12       63.22       63.23      5.41 o
   2   3  12       29.03       25.28      1.52 o
   3   3  12       38.88       30.23      4.88 o
  -5   4  12        4.85        5.21      1.37 o
  -4   4  12      115.67      108.56      3.05 o
  -3   4  12       15.14       10.35      3.41 o
  -2   4  12        7.96        7.32      2.20 o
  -1   4  12       31.43       38.37      1.37 o
   0   4  12      670.75      667.22     11.41 o
   1   4  12       26.09       25.16      0.94 o
   2   4  12       32.18       31.80      1.67 o
   3   4  12       61.40       57.62      8.11 o
  -5   5  12      154.82      164.43      7.28 o
  -4   5  12       83.47       86.36      3.24 o
  -3   5  12       70.80       71.88      2.24 o
  -2   5  12       25.93       22.93      1.23 o
  -1   5  12      238.79      237.64     11.68 o
   0   5  12      149.63      145.54      3.03 o
   1   5  12       21.23       15.95      2.33 o
   2   5  12        3.70        2.98      0.81 o
  -5   6  12       31.04       31.04      1.92 o
  -4   6  12        2.22        2.20      0.57 o
  -3   6  12        0.03        1.82      0.50 o
  -2   6  12       39.76       34.38      1.44 o
  -1   6  12       11.21       10.12      1.06 o
   0   6  12       78.63       69.93      3.31 o
   1   6  12      270.99      250.15      6.19 o
   2   6  12       29.90       26.29      1.72 o
  -4   7  12        2.78        3.99      0.81 o
  -3   7  12       81.20       85.23      7.15 o
  -2   7  12      109.64      105.84      4.70 o
  -1   7  12       40.32       46.47      2.60 o
   0   7  12        9.16        7.79      1.19 o
   1   7  12        9.61        5.71      0.91 o
   2   7  12        0.75       -0.56      0.71 o
  -4   8  12       86.94       93.02      4.10 o
  -3   8  12        0.01        1.01      0.56 o
  -2   8  12        1.82        4.80      1.34 o
  -1   8  12        0.12        1.76      0.86 o
   0   8  12       18.29       17.22      4.42 o
   1   8  12        6.08        3.44      1.01 o
  -3   9  12       15.82       11.32      1.31 o
  -2   9  12       41.63       43.98      1.77 o
  -1   9  12        5.08       -0.74      1.44 o
   0   9  12        0.01       -0.33      0.83 o
  -5   1  13       39.44       37.35      4.90 o
  -4   1  13       16.86       14.89      2.17 o
  -3   1  13       22.49       23.94      4.65 o
  -2   1  13       26.21       27.92      2.60 o
  -1   1  13       27.09       33.42      1.47 o
   0   1  13        4.06        1.99      0.71 o
   1   1  13        0.22        1.18      0.58 o
   2   1  13        1.90        2.30      0.73 o
   3   1  13        6.95        8.71      1.29 o
  -5   2  13        1.04        2.32      2.38 o
  -4   2  13      119.31       94.92     10.14 o
  -3   2  13      518.61      524.63     13.13 o
  -2   2  13      220.36      212.28      5.49 o
  -1   2  13      871.85      873.17     32.74 o
   0   2  13       29.90       30.44      1.72 o
   1   2  13       95.18       89.89      2.38 o
   2   2  13        3.39        4.65      0.76 o
   3   2  13       67.21       66.13      3.29 o
  -5   3  13        6.57        7.28      1.01 o
  -4   3  13       39.18       33.44      2.12 o
  -3   3  13        9.60       11.26      2.58 o
  -2   3  13        1.86        3.85      1.47 o
  -1   3  13        0.87       -0.25      0.46 o
   0   3  13      132.24      136.66      5.86 o
   1   3  13        7.17        8.93      1.01 o
   2   3  13       20.19       26.49      1.72 o
  -5   4  13       25.59       20.25      5.71 o
  -4   4  13      259.77      258.17      7.41 o
  -3   4  13        0.50        0.74      0.60 o
  -2   4  13       43.88       37.36      1.52 o
  -1   4  13      352.46      374.94      9.26 o
   0   4  13      114.34      121.19      4.95 o
   1   4  13        0.12       -0.13      0.33 o
   2   4  13        5.00        5.56      0.81 o
  -5   5  13       54.04       44.46      5.86 o
  -4   5  13        0.06        0.81      0.63 o
  -3   5  13       10.36        7.78      1.69 o
  -2   5  13        3.73        1.87      1.79 o
  -1   5  13       75.17       79.21      2.53 o
   0   5  13       11.14       11.72      0.56 o
   1   5  13       19.73       11.78      1.06 o
   2   5  13       11.98       14.66      1.21 o
  -4   6  13        3.12        7.04      1.06 o
  -3   6  13       17.24       13.19      1.42 o
  -2   6  13       42.98       52.51      2.20 o
  -1   6  13        8.43        9.09      1.31 o
   0   6  13       70.63       75.78      4.95 o
   1   6  13      138.18      132.24      4.26 o
   2   6  13        8.69       13.45      1.21 o
  -4   7  13        0.70        2.38      0.91 o
  -3   7  13        2.62        0.43      1.39 o
  -2   7  13      100.43       87.51      2.93 o
  -1   7  13        7.09        6.03      1.39 o
   0   7  13        0.41       -0.30      0.48 o
   1   7  13        4.60        4.65      1.06 o
  -3   8  13       40.28       41.46      2.22 o
  -2   8  13        8.45        9.34      2.73 o
  -1   8  13        0.00       -0.46      0.46 o
   0   8  13        3.15        3.01      1.11 o
  -2   9  13       12.35        6.57      1.31 o
  -1   9  13        1.99       -0.17      0.53 o
  -5   0  14        7.45        4.04      1.26 o
  -4   0  14        5.76        3.54      1.01 o
  -3   0  14      241.06      234.03      8.95 o
  -2   0  14      854.11      870.74     29.02 o
  -1   0  14       88.37       98.64      4.20 o
   0   0  14       93.95       89.03      3.94 o
   1   0  14      119.39      104.25      3.44 o
   2   0  14       99.80      111.58      6.42 o
  -5   1  14       21.67       19.20      2.65 o
  -4   1  14        9.35        7.17      0.91 o
  -3   1  14       10.56        7.08      1.14 o
  -2   1  14      260.44      265.89     10.84 o
  -1   1  14      301.15      296.07      7.75 o
   0   1  14       12.81       12.61      2.73 o
   1   1  14       37.15       36.54      1.24 o
   2   1  14      110.64      100.86      7.10 o
  -5   2  14        6.95        7.96      2.73 o
  -4   2  14       40.94       35.67      3.59 o
  -3   2  14      307.39      297.22     16.13 o
  -2   2  14        0.69        1.37      0.54 o
  -1   2  14        5.37        5.94      1.11 o
   0   2  14      153.15      143.75      3.36 o
   1   2  14       13.17       13.78      0.88 o
   2   2  14       50.25       42.65      1.88 o
  -5   3  14        1.70        0.41      0.64 o
  -4   3  14        5.84        7.69      0.86 o
  -3   3  14      105.74       98.05      4.10 o
  -2   3  14       19.43       17.56      3.64 o
  -1   3  14       16.20       18.75      1.03 o
   0   3  14      308.97      329.51     10.82 o
   1   3  14       43.50       42.58      3.36 o
   2   3  14        1.35        2.17      0.76 o
  -5   4  14       58.71       57.67      6.27 o
  -4   4  14      273.87      286.52     21.71 o
  -3   4  14       41.88       42.73      7.18 o
  -2   4  14       52.87       48.59      2.83 o
  -1   4  14       56.75       48.99      1.87 o
   0   4  14       73.19       68.48      4.52 o
   1   4  14       74.14       64.13      5.28 o
   2   4  14       29.26       24.67      1.72 o
  -4   5  14       73.78       72.78      8.42 o
  -3   5  14       15.04       11.83      3.54 o
  -2   5  14        0.15        0.46      0.83 o
  -1   5  14       22.96       19.99      1.95 o
   0   5  14       16.14       16.86      0.80 o
   1   5  14      149.57      152.49      8.52 o
  -4   6  14        1.11        2.81      0.65 o
  -3   6  14       38.02       32.75      5.38 o
  -2   6  14      154.05      163.03     11.93 o
  -1   6  14       17.39       15.34      0.80 o
   0   6  14       31.66       28.06      2.81 o
   1   6  14       42.83       41.76      1.81 o
  -3   7  14       15.38       15.75      1.19 o
  -2   7  14        1.25        0.18      0.46 o
  -1   7  14        1.86        2.05      0.94 o
   0   7  14       33.87       35.03      5.43 o
   1   7  14        0.20       -0.71      0.71 o
  -3   8  14       32.48       24.37      1.97 o
  -2   8  14        6.36        5.01      0.68 o
  -1   8  14       36.20       38.17      1.93 o
   0   8  14       25.29       26.80      2.88 o
  -5   1  15        2.87        1.65      0.74 o
  -4   1  15       13.36       21.68      2.45 o
  -3   1  15        1.24        3.58      0.78 o
  -2   1  15      107.34      104.87      5.49 o
  -1   1  15       25.20       22.68      2.10 o
   0   1  15       83.10       85.68      4.98 o
   1   1  15      272.63      260.72      5.97 o
   2   1  15       52.55       57.48      4.78 o
  -5   2  15        1.21        1.56      0.76 o
  -4   2  15       52.36       49.42      2.34 o
  -3   2  15       51.40       45.49      2.22 o
  -2   2  15        6.44        6.63      2.96 o
  -1   2  15        0.71        2.43      0.47 o
   0   2  15        0.74        0.08      1.26 o
   1   2  15        3.43        4.31      0.51 o
   2   2  15       13.36       19.17      3.56 o
  -5   3  15        0.00        2.08      3.64 o
  -4   3  15        0.21        0.31      0.81 o
  -3   3  15      287.89      303.75     10.21 o
  -2   3  15       17.46       17.80      3.31 o
  -1   3  15       13.31       12.69      1.19 o
   0   3  15       33.55       33.09      1.14 o
   1   3  15        0.16       -0.28      0.28 o
  -4   4  15      123.36      121.11      6.88 o
  -3   4  15        0.71        1.04      0.55 o
  -2   4  15        6.21        6.09      2.86 o
  -1   4  15        3.91        5.87      2.10 o
   0   4  15      103.42      108.23      4.78 o
   1   4  15        6.93        6.40      2.25 o
  -4   5  15       95.22       95.79      3.89 o
  -3   5  15        8.24       10.32      3.89 o
  -2   5  15       22.64       29.37      1.53 o
  -1   5  15       98.33      109.14      9.43 o
   0   5  15       14.91       10.39      1.87 o
   1   5  15        0.03        1.21      0.68 o
  -4   6  15       20.97       20.83      1.95 o
  -3   6  15        0.47        0.16      1.82 o
  -2   6  15        5.28        2.31      1.67 o
  -1   6  15       29.72       28.04      1.23 o
   0   6  15        0.64        1.62      0.63 o
  -3   7  15        0.32        1.44      0.96 o
  -2   7  15       68.11       75.51      7.81 o
  -1   7  15       63.41       63.02      2.37 o
   0   7  15       17.20       11.18      3.51 o
  -5   0  16       89.74       87.51      4.80 o
  -4   0  16        0.87       -0.81      0.81 o
  -3   0  16       17.01       14.76      1.77 o
  -2   0  16      199.25      214.82      8.04 o
  -1   0  16        5.77        9.20      1.26 o
   0   0  16       44.31       45.91      1.87 o
   1   0  16       31.70       31.95      2.48 o
  -5   1  16       54.24       58.39      2.91 o
  -4   1  16      101.77      110.29      6.47 o
  -3   1  16       37.11       42.17      5.46 o
  -2   1  16        1.74        2.90      0.83 o
  -1   1  16        0.32        1.35      0.81 o
   0   1  16       42.13       42.68      4.88 o
   1   1  16        4.75        5.06      0.57 o
  -4   2  16       33.29       38.35      2.20 o
  -2   2  16        5.91        6.33      1.04 o
  -1   2  16       43.90       41.38      5.31 o
   0   2  16       12.19       12.84      3.29 o
   1   2  16        8.82       11.48      1.24 o
  -4   3  16       24.24       32.19      3.79 o
  -3   3  16       13.67       13.01      1.17 o
  -2   3  16        1.98        4.62      0.94 o
  -1   3  16      115.63      107.76      3.39 o
   0   3  16       41.08       41.04      4.45 o
   1   3  16        2.23        0.76      0.99 o
  -4   4  16       18.49       20.35      2.00 o
  -3   4  16       24.68       32.26      2.55 o
  -2   4  16        5.06        8.18      0.88 o
  -1   4  16       10.53       10.08      2.81 o
   0   4  16       46.66       47.41      5.03 o
   1   4  16        2.99        7.10      2.33 o
  -4   5  16        4.58        5.47      0.99 o
  -3   5  16        2.53        3.05      0.73 o
  -2   5  16      153.62      168.52      6.52 o
  -1   5  16       38.70       40.04      1.87 o
   0   5  16        0.35        0.34      1.14 o
  -3   6  16       32.67       33.30      4.63 o
  -2   6  16       40.79       44.47      6.37 o
  -1   6  16       19.33       23.07      1.34 o
   0   6  16       46.75       51.79      2.53 o
  -2   7  16       13.05        8.79      2.88 o
  -4   1  17        0.14        0.04      1.82 o
  -3   1  17        0.37        0.39      2.45 o
  -2   1  17       12.10       13.92      3.77 o
  -1   1  17       24.66       24.46      1.34 o
   0   1  17        0.82        0.32      0.94 o
   1   1  17        3.66        5.22      1.44 o
  -4   2  17       14.49       14.45      2.73 o
  -3   2  17      133.68      129.19      6.07 o
  -2   2  17       43.97       45.71      2.14 o
  -1   2  17      121.90      134.44      8.57 o
   0   2  17       15.47       18.32      1.52 o
  -4   3  17        2.00        2.03      1.97 o
  -3   3  17       11.43       12.16      1.11 o
  -2   3  17        9.51        9.04      1.31 o
  -1   3  17       33.08       32.09      1.81 o
   0   3  17       49.35       48.56      4.50 o
  -3   4  17       75.27       85.96      3.58 o
  -2   4  17       10.02        8.87      1.59 o
  -1   4  17       68.89       75.72      5.99 o
   0   4  17        0.31        1.25      1.11 o
  -3   5  17       39.47       42.00      2.68 o
  -2   5  17      110.32      120.09     10.01 o
  -1   5  17       40.38       39.67      5.54 o
  -4   0  18      177.51      175.89      9.40 o
  -3   0  18      133.47      133.17      7.13 o
  -2   0  18       87.94       98.08      5.66 o
  -1   0  18       29.65       34.63      2.38 o
   0   0  18       47.12       49.95      3.54 o
  -4   1  18      133.62      145.81      6.37 o
  -3   1  18       56.38       52.31      9.13 o
  -2   1  18       10.73       13.07      1.22 o
  -1   1  18        0.01       -0.10      0.56 o
   0   1  18       80.30       91.55      3.50 o
  -3   2  18        6.58        6.71      1.49 o
  -2   2  18       51.97       52.30      3.54 o
  -1   2  18        0.50        2.15      0.66 o
   0   2  18        0.21       -0.23      0.68 o
  -3   3  18       95.48       96.14      4.02 o
  -2   3  18       34.74       40.66      4.20 o
  -1   3  18      124.24      144.41      8.44 o
  -2   4  18      117.51      135.05      5.00 o
  -1   4  18        1.29        1.73      1.04 o
  -2   1  19       42.26       50.27      3.61 o
  -1   1  19        2.51        0.99      1.42 o
  -2   2  19        4.52        2.39      1.52 o
 
